# Supplementary material for: Precise Discrimination Between Rape Honey and Acacia Honey Based on Sugar and Amino Acid Profiles Combined with Machine Learning
Source: Foods. 2025 Dec 25;15(1):70. doi: 10.3390/foods15010070 (PMC12785547; doi:10.3390/foods15010070)
Supplement: Supplementary file 1 [file foods-15-00070-s001.zip]

Archive with 6 entries (6 files):
- Figure S1.tif
- Figure S2.tif
- Figure S3.png
- Figure S4.png
- File S1.xlsx
- Video S1.mp4
