# Supplementary material for: Precise Discrimination Between Rape Honey and Acacia Honey Based on Sugar and Amino Acid Profiles Combined with Machine Learning
Source: Foods. 2025 Dec 25;15(1):70. doi: 10.3390/foods15010070 (PMC12785547; doi:10.3390/foods15010070)
Supplement: Supplementary file 1 [file foods-15-00070-s001.zip › File S1.xlsx]

## Sheet: Sugar
Acacia Honey
Region	Sucrose	Turanose	Maltulose	Maltose	Kojibiose	Isomaltose	Erlose	Melezitose	Raffinose	Maltotriose	Fructose	Glucose
Inner Mongolia	1.353±1.175b	1.1845±0.1835b	0.64±0.152b	1.023±0.059b	0.391±0.13b	0.313±0.065b	1.137±0.295c	0.102±0.02b	0±0c	0±0d	42.6322±0.9682a	24.4516±0.0144b
Beijing	1.6762±0.4076b	1.4763±0.1662a	0.7826±0.1343b	1.8606±0.5979b	0.4727±0.1583b	0.2095±0.0095c	1.8699±0.2097a	0.148±0.052a	0.2±0a	0.2±0a	41.5454±0.9908a	27.3096±1.4819a
Tianjin	5.9723±0.1a	2.1866±0.1a	1.1426±0.1a	3.0059±0.1a	0.6242±0.1a	0.15±0.05c	3.795±0.1a	0.15±0.05a	0.15±0.05b	0.15±0.05b	40.875±0.1a	25.461±0.1b
Anhui	0.13±0.1b	2.166±0.1a	1.565±0.1a	0.954±0.1b	1.037±0.1a	0.733±0.1a	0.245±0.1c	0.177±0.1a	0.15±0.05b	0.15±0.05b	42.4208±0.1a	26.1259±0.1a
Shandong	1.8142±1.1173b	1.3762±0.4854a	0.8358±0.4556b	1.2596±0.3267b	0.547±0.3898b	0.3337±0.1677b	1.3239±0.6868b	0.0913±0.0091b	0±0c	0.1402±0.0149b	40.9747±1.6952a	27.0319±1.7583a
Shanxi	1.302±1.3001b	1.7033±0.4205a	1.039±0.3969a	1.2919±0.3714b	0.552±0.2248b	0.3986±0.1559b	1.4252±0.7732b	0.107±0.0264b	0±0c	0.1646±0.0312b	43.364±1.9437a	26.1124±1.4231b
Yan'an	0.235±0.1b	2.121±0.1a	1.383±0.1a	1.112±0.1b	0.903±0.1a	0.691±0.1a	1.098±0.1c	0.188±0.1a	0.15±0.05b	0.15±0.05b	43.645±0.1a	24.8977±0.1b
Hebei	1.9879±2.3709b	1.652±0.3461a	0.9373±0.2927a	1.6401±0.4286b	0.5156±0.1742b	0.3637±0.0859b	1.799±0.9325b	0.1016±0.0176b	0±0c	0.2297±0.0416a	41.5594±2.3776a	26.8826±2.2879a
Henan	2.0581±1.3584b	1.2855±0.4774b	0.6632±0.2195b	1.256±0.4929b	0.3075±0.0885b	0.2187±0.0325c	1.6035±0.1561b	0.0939±0.0131b	0±0c	0.1156±0c	40.9229±1.4251a	26.0994±0.534b
Gansu	1.0802±1.465b	1.5108±0.3907a	0.917±0.2793b	1.374±0.3541b	0.4845±0.1552b	0.3352±0.116b	1.3131±0.6492c	0.1131±0.0394b	0±0c	0.1374±0.0109c	42.2194±1.6845a	26.8134±1.6986a
Liaoning	0.9563±1.5767b	1.5997±0.3416a	0.9724±0.2938a	1.1026±0.3049b	0.5801±0.2194b	0.3127±0.0974b	0.9048±0.7442c	0.0859±0.0265b	0±0c	0±0d	42.5586±2.2786a	25.4625±1.5662b
Shaanxi	1.3278±1.7532b	1.4746±0.4415a	0.8976±0.3398b	1.3409±0.3926b	0.5224±0.2072b	0.3535±0.1324b	1.1647±0.8032c	0.101±0.0242b	0±0c	0.1553±0.0201b	41.7498±2.1195a	27.4413±2.5212a
Rape Honey
Region	Sucrose	Turanose	Maltulose	Maltose	Kojibiose	Isomaltose	Erlose	Melezitose	Raffinose	Maltotriose	Fructose	Glucose
Inner Mongolia	0.04±0b	0.9147±0.2256a	0.7062±0.1845a	0.7016±0.1424b	0.6904±0.2056a	0.3443±0.1237a	0±0b	0.0678±0d	0±0d	0±0e	34.4935±2.0695a	27.5967±3.0466b
Sichuan	0.177±0.0915a	0.4477±0.2782b	0.2691±0.1698b	0.6706±0.2057b	0.2262±0.145b	0.1412±0.0578b	0.2214±0.1113a	0.063±0.0052d	0.0344±0c	0.0538±0d	35.3769±1.618a	34.9299±3.2004a
Anhui	0.184±0.1978a	0.5267±0.2126b	0.3401±0.1321b	0.5878±0.2181c	0.288±0.088b	0.1632±0.0414b	0.1441±0.1288a	0.0453±0.014e	0±0d	0.19±0a	35.7535±2.1832a	34.3675±3.6457a
Xinjiang	0.15±0.05a	1.0259±0.1a	0.7106±0.1a	1.4579±0.1a	0.771±0.1a	0.3952±0.1a	0.2469±0.1a	0.15±0.05c	0.15±0.05b	0.15±0.05b	38.0733±0.1a	28.9307±0.1b
Jiangsu	0.1238±0.0496a	0.3868±0.1968b	0.2431±0.1213b	0.611±0.1736b	0.2322±0.1218b	0.1375±0.0509b	0.0967±0.0273a	0±0f	0±0d	0±0e	33.7364±1.4722b	33.8184±2.251a
Jiangxi	0.2858±0.1a	0.3497±0.1b	0.2493±0.1b	0.7715±0.1b	0.2243±0.1b	0.1866±0.1b	0.2357±0.1a	0.15±0.05c	0.15±0.05b	0.15±0.05b	37.68±0.1a	36.61±0.1a
Hebei	0.2728±0.1a	0.4051±0.1824b	0.3376±0.1b	0.7814±0.243b	0.272±0.1371b	0.2±0b	0.2512±0.1a	0.2±0b	0.2195±0.1a	0.2±0a	35.9518±1.7373a	37.8919±0.6041a
Zhejiang	0.2±0a	1.3487±0.3329a	1.055±0.3324a	0.8323±0.2116b	0.859±0.2167a	0.4707±0.1857a	0.2±0a	0.133±0.1c	0.2±0a	0.2±0a	33.4979±1.835b	27.5241±2.133b
Hubei	0.0629±0.0348b	0.4428±0.21b	0.2898±0.1387b	0.6907±0.1894b	0.2613±0.1042b	0.1461±0.0421b	0.1586±0.1065a	0.0407±0.0048e	0±0d	0±0e	35.1316±2.7189a	32.3119±2.6753a
Hunan	0.0518±0b	0.3586±0.1371b	0.2246±0.0183b	0.901±0.1343b	0.252±0.0598b	0.1447±0.0229b	0.2486±0.092a	0.2851±0a	0±0d	0±0e	34.5925±1.313a	34.4835±1.7304a
Gansu	0.0698±0.0304a	0.6878±0.5123b	0.4756±0.43b	0.5032±0.1738c	0.3432±0.2122b	0.1852±0.118b	0.0623±0.0089a	0.027±0e	0±0d	0±0e	37.0909±1.5478a	34.3371±2.1632a
Shaanxi	0.1085±0.0915a	0.4687±0.1261b	0.2917±0.12b	0.4773±0.1243c	0.2583±0.1124b	0.1847±0.1172b	0.1077±0.1122a	0.2±0b	0.2±0a	0.2±0a	36.3881±0.275a	37.0483±0.2301a
Qinghai	0.0683±0.0261b	0.4594±0.2041b	0.2582±0.149b	0.6561±0.2183b	0.2587±0.0929b	0.1564±0.058b	0.172±0.1014a	0.051±0.0052d	0±0d	0.1±0.0128c	35.1427±1.9764a	31.6009±3.3486b

## Sheet: Amino Acid
Acacia Honey
Region	Aspartic acid	Glutamic acid	Glycine	Alanine	GABA	Serine	Proline	Threonine	Asparagine	Glutamine	Histidine	Arginine	Valine	Methionine	Tyrosine	Isoleucine	Leucine	Phenylalanine	Tryptophan	Lysine
Inner Mongolia	17.7534±2.7466b	11.0577±1.7423a	2.0148±0.7252a	7.8142±0.6458a	3.1848±0.6752a	8.169±0.101a	429.8321±46.2979a	7.6618±2.8482a	18.1224±4.5977a	41.7129±8.7071a	15.7586±2.5114a	7.1694±1.8007a	7.101±0.9991a	0±0e	6.8521±0.8579a	3.8956±0.6844a	2.4012±0.6287a	11.6992±3.4292a	6.0188±2.4712a	22.2498±3.7301a
Beijing	7.0143±2.8349b	6.4582±0.8576b	1.938±0.9268a	4.7737±0.775a	4.2598±1.4759a	6.4786±1.4608a	390.9102±33.7575a	5.0388±1.7889a	18.1528±7.2359a	26.2488±2.7578a	12.5019±3.0122a	5.0201±0.2305a	5.7147±0.1643a	0.2±0c	7.7325±2.0419a	4.649±1.2183a	3.305±1.3288a	17.2176±4.093a	3.6477±0.2188a	20.3613±5.1083a
Tianjin	5.55±0.1b	6.72±0.1b	1.68±0.1a	3.44±0.1a	5.6±0.1a	5.98±0.1a	366.73±0.1a	2.76±0.1b	12.5±0.1a	20.18±0.1a	12.4±0.1a	7.08±0.1a	3.77±0.1b	0.15±0.05c	4.17±0.1a	3.11±0.1a	1.98±0.1a	6.38±0.1a	3.47±0.1a	28.79±0.1a
Anhui	69.1536±0.1a	6.6011±0.1b	2.1994±0.1a	5.1041±0.1a	4.3861±0.1a	5.6772±0.1a	505.596±0.1a	2.4475±0.1b	21.1615±0.1a	32.9531±0.1a	15.4141±0.1a	4.9549±0.1a	6.3975±0.1a	0.15±0.05c	3.48±0.1a	3.0241±0.1a	1.7346±0.1a	5.7575±0.1a	1.1034±0.1b	19.6623±0.1a
Shandong	13.1065±7.7417b	11.3637±5.7876a	2.2119±0.7405a	4.3743±1.1982a	3.6466±1.2789a	6.4699±2.4238a	406.3476±102.4478a	3.4417±0.9721b	11.4089±3.7926a	25.7778±10.2747a	13.6198±3.4281a	5.9229±0.7886a	5.7068±1.2628a	0.4333±0.2348a	4.6434±1.4524a	3.1703±1.1353a	1.9127±0.7017a	11.5613±4.3584a	2.9738±1.5953b	29.1747±6.2597a
Shanxi	16.1838±10.0179b	6.0916±2.1472b	1.565±0.6591a	4.7858±1.9982a	2.6297±1.2202a	5.9063±2.0649a	327.3676±105.7683b	3.2277±1.5523b	14.7484±15.3527a	22.4333±10.6121a	12.4034±3.6866a	4.2136±1.7791a	4.9419±1.7421a	0±0e	4.4295±2.1753a	2.7453±1.0425b	1.48±0.701b	8.5885±11.9564a	2.8628±1.2346b	16.6453±5.6849b
Yan'an	27.51±0.1b	8.179±0.1a	1.309±0.1a	4.254±0.1a	3.048±0.1a	5.935±0.1a	313.524±0.1b	2.326±0.1b	11.192±0.1a	12.348±0.1b	14.215±0.1a	5.148±0.1a	4.044±0.1b	0.15±0.05c	3.688±0.1a	3.036±0.1a	1.948±0.1a	4.687±0.1a	3.211±0.1a	16.347±0.1b
Hebei	15.3701±7.9504b	7.3125±2.1478b	1.6689±0.6197a	3.7848±3.046a	3.6634±1.4533a	6.1191±2.0971a	327.0964±80.3924b	3.957±1.527b	12.4471±5.0823a	21.9006±10.9465a	12.3243±2.9527a	4.5843±1.6081a	4.1155±1.1101b	0.31±0.0825b	6.1846±7.3471a	2.7235±0.851b	1.6109±0.7939b	34.387±148.655a	2.6673±1.9342b	17.9148±4.038b
Henan	16.8414±10.7629b	9.2618±5.7809a	2.2076±0.7438a	6.266±2.1224a	3.1708±1.2494a	6.8128±2.4658a	432.8723±60.4916a	3.9687±1.8055b	9.9891±6.1213a	29.1556±10.5256a	15.2808±3.0254a	5.7789±2.1284a	6.8018±2.6913a	0±0e	4.9324±2.3666a	3.8972±1.7453a	2.243±1.2835a	7.7731±5.4369a	3.8714±1.9149a	23.5551±7.974a
Gansu	25.9327±15.3671b	6.3209±1.7896b	1.6259±0.6162a	4.4665±2.8469a	3.3543±1.323a	5.1981±2.7299a	351.6139±77.814a	3.2806±1.3416b	11.9594±6.5787a	17.9677±8.4345b	12.8745±3.3163a	3.7357±1.2356b	4.1584±1.2997b	0.135±0.022d	4.4311±1.9425a	2.3448±0.7212b	1.2609±0.5153b	5.4425±3.1323a	2.4859±1.0392b	16.4585±4.5378b
Liaoning	12.5193±6.4876b	8.2921±2.4094a	1.8985±0.9763a	5.5193±1.499a	3.1909±1.2644a	6.4912±1.6282a	388.6228±65.9727a	3.3077±0.8858b	12.6342±5.1941a	21.477±19.1671a	14.2907±3.3878a	5.5087±1.6191a	4.7856±0.9484a	0±0e	4.0546±0.72a	2.9074±0.7234a	1.9008±0.5937a	8.2346±3.6076a	3.2234±0.5187a	22.4794±6.2307a
Shaanxi	21.5163±13.7456b	7.4835±3.3159b	1.8191±0.8192a	6.1675±5.0321a	3.8816±2.6875a	6.5793±4.1595a	345.1372±90.9746a	3.6005±1.6823b	12.6278±7.8548a	21.9405±13.8889a	12.5675±3.4295a	4.7066±1.95a	4.7398±1.5737a	0.2485±0.0775c	5.0135±3.2766a	2.7058±0.9113b	1.5931±0.7791b	7.2249±5.5715a	2.8928±1.2582b	17.9364±6.4007b
Rape Honey
Region	Aspartic acid	Glutamic acid	Glycine	Alanine	GABA	Serine	Proline	Threonine	Asparagine	Glutamine	Histidine	Arginine	Valine	Methionine	Tyrosine	Isoleucine	Leucine	Phenylalanine	Tryptophan	Lysine
Inner Mongolia	9.7929±2.8285a	8.3285±1.5736b	2.5979±1.3312b	5.253±3.445b	7.049±2.794b	5.0063±1.9293b	246.5092±93.0931a	5.6189±4.6286a	3.5658±2.9709b	36.0517±14.0527b	6.1585±1.7026b	5.7621±1.4829b	3.5334±2.2425b	0.4334±0.4598a	4.1564±1.6459b	2.9156±1.6605a	2.3679±1.9936a	17.7029±12.9463b	0.3912±0.1857b	18.1214±5.0052a
Sichuan	16.2932±6.4277a	16.1591±6.546a	2.3783±0.7582b	4.8253±2.0635b	7.8344±2.5817b	5.9794±2.3044b	255.3896±77.3067a	4.5776±2.2513b	5.4439±2.2042b	36.7858±18.6708b	8.204±2.6307a	5.9627±1.2602b	5.0415±2.1252b	0.3216±0.1217b	4.2903±5.2053b	5.2359±3.7452a	5.636±5.7028a	9.0507±6.0387b	1.4144±0.6391a	29.3426±7.1118a
Anhui	14.2928±10.769a	16.5507±9.9314a	1.9118±0.8566b	4.4868±1.7592b	8.3201±2.3838b	5.4909±2.593b	295.5669±92.1142a	3.6047±1.8678b	6.4288±5.7575b	48.1039±20.3061b	11.1764±3.1796a	7.2209±1.9679a	4.6838±1.8006b	0.14±0.0238c	3.3108±1.5842b	3.5018±1.7182a	2.6181±1.7769a	8.7135±6.9974b	1.3772±0.8578a	34.9832±11.8421a
Xinjiang	22.91±0.1a	12.1±0.1a	3.42±0.1a	5.6±0.1b	15.58±0.1a	7.26±0.1a	269.66±0.1a	6.51±0.1a	8.98±0.1a	31.04±0.1b	15.03±0.1a	10.7±0.1a	5.54±0.1a	0.15±0.05b	20.71±0.1a	4.36±0.1a	4.15±0.1a	87.84±0.1a	0.15±0.05b	28.61±0.1a
Jiangsu	18.9633±14.1642a	22.7004±13.6646a	2.5879±1.2378b	4.8201±1.7463b	9.744±3.2698a	5.9732±2.8051b	268.4556±66.1155a	4.8744±1.951b	5.4671±2.9785b	39.9249±21.2481b	9.5825±2.9191a	7.4553±1.9343a	5.2197±2.5617b	0.1928±0.0413b	3.6138±2.4791b	4.6218±2.6653a	3.9337±2.6807a	10.6576±7.5064b	1.7361±0.9562a	36.2942±12.4235a
Jiangxi	10.92±0.1a	15.95±0.1a	2.94±0.1a	3.06±0.1b	7.09±0.1b	6.12±0.1b	242.92±0.1a	4.64±0.1b	5.04±0.1b	40.64±0.1b	7.42±0.1a	7.86±0.1a	5.39±0.1a	0.15±0.05b	3.36±0.1b	4.04±0.1a	2.87±0.1a	11.64±0.1b	1.88±0.1a	32.1±0.1a
Hebei	17.69±6.2881a	22.2867±2.5885a	3.6667±0.2203a	5.2633±0.3995b	11.8067±0.7114a	8.11±0.3606a	333.1933±27.4474a	5.45±0.2307a	6.7767±0.1361a	65.1833±0.2411a	11.5133±2.7789a	8.7633±2.0924a	6.2267±0.195a	0.24±0.1015b	4.4433±0.3329b	5.1±0.2307a	3.8333±0.1026a	15.1133±5.1913b	2.38±0.1127a	37.0267±7.9565a
Zhejiang	13.1437±1.9534a	19.6807±2.255a	2.8503±0.3934a	7.9733±2.0001a	14.2317±0.7486a	6.472±0.2591b	414.029±69.3185a	6.0797±0.6834a	7.258±2.9427a	32.975±17.5893b	11.0213±1.8756a	7.7097±0.6138a	4.88±0.1217b	0.4±0.1a	4.0947±0.1166b	3.702±0.6349a	4.4507±1.0279a	17.9517±1.0067b	0.4527±0.3817a	36.3643±5.4644a
Hubei	11.0727±7.5136a	15.5032±11.4459a	2.0117±1.0126b	5.644±1.871b	8.591±2.5457b	5.8759±3.3915b	220.0146±104.9562b	4.0278±2.1762b	4.9752±3.751b	48.1109±35.7028b	9.5037±5.4052a	5.843±3.1879b	5.0467±3.3416b	0.1946±0.1068b	4.1058±4.4655b	4.3913±3.6793a	3.9595±4.5236a	14.9479±21.7599b	1.317±0.827a	24.7176±14.5039a
Hunan	2.9829±1.2318a	3.2686±1.077b	1.1143±0.2745b	5.5143±0.4295b	8.2029±1.4315b	1.7229±0.505b	127.7529±29.9717b	1.4029±0.577b	1.8386±0.9299b	7.2229±3.0869c	3.8371±0.9887b	3.23±1.0912b	0.9029±0.2361c	0.125±0.026c	1.55±0.6916b	0.7529±0.2263b	1.4971±0.2978a	4.3757±4.2424b	0±0b	9.5314±3.743b
Gansu	8.972±4.9346a	15.39±7.955a	2.9454±1.125a	8.6584±2.2555a	10.459±2.7109a	7.2282±2.7517b	315.4417±62.6573a	5.7197±2.5071a	6.0779±2.5819b	56.8066±54.2976b	13.1275±3.8618a	7.9439±2.2651a	7.338±3.236a	0.441±0.2251a	4.3321±1.4346b	5.0465±2.232a	3.2433±1.5452a	7.1744±2.8279b	1.3399±1.161a	29.5022±1.0342a
Shaanxi	10.6011±0.5278a	18.4058±1.0567a	2.4683±0.3402b	6.7301±2.3756b	12.7234±1.7674a	6.4313±1.7879b	214.588±22.2002b	5.4998±1.7858a	3.85±0.8463b	115.4368±8.5834a	8.1094±0.2581a	4.4133±0.3089b	8.7933±5.1601a	0.2±0b	8.7562±12.2955b	8.0942±8.2263a	9.4003±10.5474a	4.9964±1.5369b	1.2889±0.3329a	22.314±0.8051a
Qinghai	12.5389±7.0417a	18.4257±8.6606a	4.529±1.5688a	11.5979±3.2094a	12.5406±5.4758a	12.428±4.2442a	379.0173±70.2289a	8.2439±3.1143a	13.3115±6.9222a	40.1095±20.7849b	11.8808±3.3972a	6.195±2.5481b	9.2089±2.4295a	0.5664±0.2497a	5.6332±1.9094b	7.2631±2.1434a	5.4125±1.8252a	14.0226±5.7405b	1.7976±0.4147a	29.9444±5.7523a
